# Supplementary material for: Transcriptome Profiling of Induced Sputum Identified Upregulated TNF-α/NF-κB Signalling and Downregulated Mitochondrial Respiratory Chain Function in Post-Infectious Bronchiolitis Obliterans
Source: Biomolecules. 2026 May 19;16(5):745. doi: 10.3390/biom16050745 (PMC13204173; doi:10.3390/biom16050745)
Supplement: Supplementary file 1 [file biomolecules-16-00745-s001.zip]

Archive with 1 entries (1 files):
- biomolecules-4294286-supplementary.pdf
